# Supplementary material for: Complete Chloroplast Genome of Cardamine microzyga and Phylogenetic Analysis
Source: Ecol Evol. 2026 Jul 19;16(7):e73951. doi: 10.1002/ece3.73951 (PMC13381093; doi:10.1002/ece3.73951)
Supplement: Supplementary file 1 — Table S1: The lengths of introns and exons for the splitting genes. [file ECE3-16-e73951-s003.xlsx]

## Sheet: Sheet1
Table S1. The lengths of introns and exons for the splitting genes
Gene	Strand	Start	End	ExonI	IntronI	ExonII	IntronII	ExonIII
trnK-UUU	-	1580	4202	37	2551	35
rps16	-	4894	6043	40	883	227
trnG-UCC	+	8483	9281	23	727	49
atpF	-	11432	12698	145	712	410
rpoC1	-	20156	22993	432	795	1611
ycf3	-	42477	44505	124	720	230	802	153
trnL-UAA	+	46870	47468	37	512	50
trnV-UAC	-	51247	51927	39	605	37
clpP	-	69869	71931	71	894	294	578	226
petB	+	74917	76362	6	798	642
petD	+	76560	77752	8	710	475
rpl16	-	81221	82724	9	1096	399
rpl2	-	84429	85937	391	684	434
ndhB	-	95049	97218	721	685	764
trnI-GAU	+	102715	103731	42	940	35
trnA-UGC	+	103796	104673	38	805	35
ndhA	-	119920	122088	553	1086	530
trnA-UGC	-	134250	135127	38	805	35
trnI-GAU	-	135192	136208	42	940	35
ndhB	+	141705	143874	721	685	764
rpl2	+	152986	154494	391	684	434
+ Exon is transcribed counterclockwise in Figure 2; - exon is transcribed clockwise in Figure 2.
