# Supplementary material for: Complete Chloroplast Genome of Cardamine microzyga and Phylogenetic Analysis
Source: Ecol Evol. 2026 Jul 19;16(7):e73951. doi: 10.1002/ece3.73951 (PMC13381093; doi:10.1002/ece3.73951)
Supplement: Supplementary file 2 — Table S2: Simple sequence repeats (SSR) in the C. microzyga cp genome. [file ECE3-16-e73951-s001.xlsx]

## Sheet: Sheet1
Table S2. Simple sequence repeats (SSR) in the C. microzyga cp genome
ID	SSR type	SSR Motif	size（bp)	start	end
1	p1	(T)12	12	2168	2179
2	p1	(T)10	10	2839	2848
3	c	(T)23gagaaaaaaataaatcacttgattttttggtatcaaaataagatatttggtataaaaatagagaatctattctc(T)11	108	7377	7484
4	c	(T)12agattattcttta(AT)6tttttcattttctatattttattatattatattattatatatagataatttcttttttattatataaatatatttataatctatttatatatata(AT)7	146	7891	8036
5	c	(T)14ctcgtcaaaacacaagtaaaagatcttttttattttaatagcctggcctggtcagtccccagccgggcc(T)12	95	8176	8270
6	p1	(T)10	10	9398	9407
7	p2	(TA)11	22	9573	9594
8	p1	(A)10	10	11869	11878
9	p1	(T)13	13	15934	15946
10	p1	(T)11	11	17831	17841
11	p1	(T)16	16	22364	22379
12	p1	(T)10	10	26637	26646
13	p1	(A)11	11	27307	27317
14	p1	(T)10	10	28652	28661
15	p1	(T)10	10	28805	28814
16	p1	(A)10	10	29723	29732
17	p1	(T)10	10	30069	30078
18	p1	(T)10	10	30819	30828
19	p1	(T)11	11	30986	30996
20	p2	(AT)6	12	31277	31288
21	p1	(T)12	12	31464	31475
22	p1	(A)11	11	36104	36114
23	p1	(T)17	17	41979	41995
24	p1	(T)10	10	42101	42110
25	p1	(A)14	14	42445	42458
26	p1	(T)11	11	43400	43410
27	p1	(T)11	11	46346	46356
28	p1	(A)12	12	46597	46608
29	c	(T)12ctttttatgaaattttgtttatgttttattc(A)10	53	50672	50724
30	p1	(T)10	10	51345	51354
31	p1	(T)14	14	52291	52304
32	p1	(T)10	10	54162	54171
33	p1	(C)13	13	54629	54641
34	p1	(T)12	12	56896	56907
35	p1	(T)10	10	57468	57477
36	p1	(T)13	13	59393	59405
37	p1	(T)11	11	60445	60455
38	p1	(T)13	13	63203	63215
39	p1	(A)13	13	65305	65317
40	p1	(T)11	11	65532	65542
41	p1	(T)11	11	66560	66570
42	p1	(A)11	11	68281	68291
43	p1	(T)13	13	70403	70415
44	p1	(T)10	10	71224	71233
45	p1	(A)12	12	76814	76825
46	p1	(T)13	13	78128	78140
47	p1	(T)10	10	81956	81965
48	p1	(A)10	10	97297	97306
49	p1	(T)10	10	108398	108407
50	p2	(AT)6	12	108666	108677
51	p1	(A)10	10	110558	110567
52	c	(A)12gaaaagtgattaaataatattactaagttactgt(A)10ttatttgtc(T)12	77	112958	113034
53	p1	(A)10	10	113436	113445
54	c	(A)13gacaatatatagataaaaaagatagataaaaaggaaaggttcactttttttagttc(A)11	80	113855	113934
55	p1	(A)12	12	114059	114070
56	p1	(A)18	18	114821	114838
57	p1	(A)10	10	115080	115089
58	p1	(A)13	13	115546	115558
59	c*	(A)10(AT)6*aa(T)11	34	117316	117349
60	p1	(A)14	14	120873	120886
61	p1	(T)12	12	124220	124231
62	c	(T)10atcaatatagc(T)10	31	124365	124395
63	p1	(T)13	13	124841	124853
64	c	(T)10attggatattaaattttttatagtcgaaataaaataaatggta(T)14	67	125907	125973
65	p1	(T)11	11	127179	127189
66	p1	(T)11	11	127835	127845
67	p1	(T)10	10	128356	128365
68	p2	(AT)6	12	130246	130257
69	p1	(A)10	10	130516	130525
70	p1	(T)10	10	141617	141626
