# Supplementary material for: Complete Chloroplast Genome of Cardamine microzyga and Phylogenetic Analysis
Source: Ecol Evol. 2026 Jul 19;16(7):e73951. doi: 10.1002/ece3.73951 (PMC13381093; doi:10.1002/ece3.73951)
Supplement: Supplementary file 3 — Table S3: Codon usage and codon‐anticodon recognition patterns of C. microzyga. [file ECE3-16-e73951-s002.xlsx]

## Sheet: Sheet1
Table S3. Codon usage and codon-anticodon recognition patterns of C. microzyga
Amino acid	Symbol	Codon	RSCU	Numbers
A	Ala	GCA	1.07	296
A	Ala	GCC	0.65	179
A	Ala	GCG	0.43	118
A	Ala	GCT	1.86	515
C	Cys	TGT	1.49	177
C	Cys	TGC	0.51	61
D	Asp	GAT	1.62	654
D	Asp	GAC	0.38	155
E	Glu	GAA	1.54	845
E	Glu	GAG	0.46	249
F	Phe	TTT	1.4	837
F	Phe	TTC	0.6	362
G	Gly	GGT	1.36	473
G	Gly	GGG	0.66	232
G	Gly	GGA	1.6	557
G	Gly	GGC	0.38	134
H	His	CAT	1.51	359
H	His	CAC	0.49	117
I	Ile	ATC	0.52	302
I	Ile	ATA	0.97	568
I	Ile	ATT	1.51	884
K	Lys	AAG	0.4	231
K	Lys	AAA	1.6	918
L	Leu	TTG	1.13	398
L	Leu	TTA	2.13	751
L	Leu	CTA	0.82	290
L	Leu	CTT	1.26	446
L	Leu	CTC	0.31	111
L	Leu	CTG	0.34	121
M	Met	ATG	1	442
N	Asn	AAC	0.48	235
N	Asn	AAT	1.52	753
P	Pro	CCA	1.14	233
P	Pro	CCC	0.72	148
Q	Gln	CAA	1.58	590
Q	Gln	CAG	0.42	156
R	Arg	AGG	0.59	116
R	Arg	CGA	1.36	269
R	Arg	AGA	1.76	348
R	Arg	CGC	0.42	83
R	Arg	CGG	0.44	86
R	Arg	CGT	1.43	283
S	Ser	AGC	0.35	87
S	Ser	AGT	1.27	318
S	Ser	TCT	1.71	429
S	Ser	TCG	0.58	146
S	Ser	TCA	1.18	297
S	Ser	TCC	0.91	229
T	Thr	ACC	0.69	177
T	Thr	ACA	1.25	323
T	Thr	ACG	0.39	101
T	Thr	ACT	1.67	429
V	Val	GTA	1.44	396
V	Val	GTC	0.48	131
V	Val	GTG	0.59	161
V	Val	GTT	1.49	410
W	Trp	TGG	1	361
Y	Tyr	TAC	0.35	133
Y	Tyr	TAT	1.65	630
*	Ter	TAG	0.76	13
*	Ter	TGA	0.24	4
*	Ter	TAA	2	34

## Sheet: Sheet2
Amino acid	Symbol	Codon	RSCU	Numbers
